# Supplementary material for: Rehabilitation Oculomotor Screening Evaluation (ROSE)—A Proof-of-Principle Study for Acquired Brain Injuries
Source: J Clin Med. 2024 Jul 21;13(14):4254. doi: 10.3390/jcm13144254 (PMC11278066; doi:10.3390/jcm13144254)
Supplement: Supplementary file 1 [file jcm-13-04254-s001.zip]

Archive with 4 entries (4 files):
- File S1 - Oculomotor Summary Table.pdf
- File S2 - ROSE Tool.pdf
- File S3 - New ROSE Tool.pdf
- File S4 - General Scoring Sheet.pdf
